# Supplementary material for: The N-Terminal Region of Yeast Protein Phosphatase Ppz1 Is a Determinant for Its Toxicity
Source: Int J Mol Sci. 2020 Oct 19;21(20):7733. doi: 10.3390/ijms21207733 (PMC7590015; doi:10.3390/ijms21207733)
Supplement: Supplementary file 1 [file ijms-21-07733-s001.zip]

Archive with 2 entries (2 files):
- Table S1 (oligonuclotides).pdf
- Figs S1-S6.pdf
